# Supplementary material for: Parkinson’s Disease and Diabetes Mellitus: Individual and Combined Effects on Motor, Cognitive, and Psychosocial Functions
Source: Healthcare (Basel). 2023 May 4;11(9):1316. doi: 10.3390/healthcare11091316 (PMC10178005; doi:10.3390/healthcare11091316)
Supplement: Supplementary file 1 [file healthcare-11-01316-s001.zip]

Archive with 1 entries (1 files):
- healthcare-2147601-supplementary.pdf
